# Supplementary material for: Home-field advantage affects the local adaptive interaction between Andropogon gerardii ecotypes and root-associated bacterial communities
Source: Microbiol Spectr. 2023 Aug 22;11(5):e00208-23. doi: 10.1128/spectrum.00208-23 (PMC10580881; doi:10.1128/spectrum.00208-23)
Supplement: Table S4 — Soil chemistry. [file spectrum.00208-23-s0004.xlsx]

## Sheet: Carbon_Nitrogen
S4 Table: Soil Chemistry
Sample	Nitrogen	Carbon	N	C
MHK_M_TOW_R6	0.0557	1.0229	0.5575	10.2286			Removed outliars
MHK_W_FUL_R2	0.0599	0.5311	0.5986	5.3115
MHK_W_WAL_R6	0.0621	1.0933	0.6205	10.9328
MHK_D_REL_R5	0.0637	0.7858	0.6366	7.8583
MHK_M_TAL_R2	0.0675	0.8705	0.675	8.7051
MHK_M_TAL_R8	0.0682	0.8275	0.6821	8.2745
MHK_D_CDB_R4	0.0687	0.727	0.6872	7.2703
MHK_D_WEB_R9	0.0706	0.8542	0.706	8.5422
MHK_D_CDB_R7	0.0723	0.9643	0.7228	9.6432
MHK_M_TOW_R7	0.0723	0.9303	0.7231	9.3026
MHK_W_DES_R5	0.0727	0.9688	0.7272	9.6879
MHK_D_WEB_R7	0.0735	0.9994	0.7354	9.9936
MHK_W_DES_R2	0.0738	0.849	0.7383	8.4896
MHK_D_CDB_R10	0.0739	0.861	0.7394	8.6098
MHK_M_CAR_R9	0.074	0.8664	0.7398	8.6637
MHK_W_FUL_R10	0.0743	0.8063	0.7435	8.0631
MHK_M_KON_R7	0.0747	1.0661	0.7473	10.6613
MHK_D_SAL_R10	0.0762	0.9452	0.7618	9.4522
MHK_M_TAL_R3	0.0764	0.8973	0.7638	8.9733
MHK_W_DES_R6	0.0764	1.2813	0.7643	12.8126
MHK_D_WEB_R4	0.0779	0.9548	0.7791	9.5478
MHK_D_WEB_R10	0.0779	0.8	0.7791	7.9995
MHK_D_CDB_R5	0.0782	1.1136	0.7821	11.1364
MHK_M_TOW_R10	0.0782	0.8528	0.7823	8.5283
MHK_M_TOW_R4	0.0784	1.0371	0.784	10.3709
MHK_D_SAL_R6	0.0784	1.3385	0.7842	13.385
MHK_M_TOW_R8	0.0785	1.1376	0.7851	11.3756
MHK_D_WEB_R6	0.0788	1.1982	0.7877	11.9823
MHK_M_KON_R9	0.08	0.9389	0.7998	9.389
MHK_M_TAL_R6	0.0804	1.1875	0.8035	11.8745
MHK_M_CAR_R8	0.081	1.1958	0.8101	11.9578
MHK_D_SAL_R3	0.0815	1.0894	0.8145	10.8942
MHK_D_CDB_R6	0.0823	1.4584	0.8233	14.584
MHK_D_REL_R4	0.0826	1.0684	0.8262	10.6842
MHK_W_FUL_R5	0.083	1.2014	0.8304	12.0142
MHK_M_KON_R5	0.0832	1.2237	0.8321	12.2369
MHK_M_CAR_R4	0.0832	1.0036	0.8323	10.0357
MHK_W_12MI_R6	0.0834	1.4414	0.8338	14.414
MHK_D_REL_R6	0.085	1.4785	0.8503	14.7852
MHK_M_TAL_R7	0.0851	1.2411	0.8508	12.4114
MHK_W_DES_R3	0.0855	1.1752	0.855	11.7516
MHK_W_WAL_R9	0.0855	1.2427	0.8554	12.4268
MHK_M_KON_R6	0.0859	1.5949	0.8594	15.949
MHK_D_CDB_R3	0.0865	1.0956	0.8648	10.9564
MHK_M_TAL_R1	0.0866	0.6914	0.8655	6.914
MHK_D_REL_R10	0.0866	1.1573	0.8656	11.5726
MHK_W_WAL_R5	0.0872	1.2323	0.8718	12.3232
MHK_M_CAR_R3	0.0884	1.0331	0.884	10.3312
MHK_W_12MI_R5	0.0887	1.3259	0.8867	13.2587
MHK_D_WEB_R8_D	0.0887	1.0222	0.8867	10.2216
MHK_D_SAL_R8	0.0889	1.1934	0.889	11.9335
MHK_W_WAL_R10	0.0902	1.5455	0.9017	15.455
MHK_M_KON_R8	0.0908	1.4371	0.9084	14.3706
MHK_W_12MI_R10	0.091	1.0926	0.9097	10.9262
MHK_W_12MI_R7	0.0912	1.6529	0.9123	16.5291
MHK_M_TOW_R2	0.0919	1.2032	0.9194	12.0321
MHK_W_WAL_R7	0.092	1.4572	0.9199	14.5716
MHK_M_TOW_R5	0.0921	1.4184	0.9208	14.1842
MHK_M_CAR_R7	0.0922	1.4058	0.9224	14.058
MHK_D_REL_R2	0.0923	1.2035	0.9235	12.0345
MHK_M_TAL_R9	0.0932	1.2895	0.9321	12.8948
MHK_M_CAR_R6	0.0939	1.5878	0.9385	15.8779
H_D_WEB_R10	0.0941	1.344	0.9415	13.4395
MHK_M_TAL_R10	0.0942	1.1622	0.9424	11.6221
MHK_D_CDB_R2	0.0947	1.1967	0.9473	11.9672
MHK_M_KON_R10	0.0954	1.3174	0.9537	13.1735
MHK_D_REL_R8	0.0958	1.4709	0.9577	14.7093
MHK_M_TOW_R3	0.0959	1.2399	0.9588	12.3989
MHK_W_FUL_R8	0.096	1.4473	0.9603	14.4732
MHK_D_SAL_R7	0.0962	1.3255	0.9617	13.2547
MHK_M_TAL_R4	0.0964	1.3986	0.9637	13.9862
MHK_W_12MI_R4	0.0968	1.2817	0.9677	12.8166
MHK_D_CDB_R8	0.0968	1.5217	0.9681	15.2168
MHK_D_WEB_R5	0.0984	1.4066	0.9836	14.0658
MHK_D_WEB_R3	0.0993	1.2301	0.9932	12.3009
MHK_D_SAL_R2	0.0998	1.3443	0.9976	13.4435
MHK_M_TAL_R5	0.1001	1.4491	1.0008	14.4911
MHK_W_WAL_R4	0.1013	1.283	1.0127	12.8304
MHK_D_WEB_R8	0.102	1.1843	1.0195	11.8435
MHK_D_SAL_R5	0.1021	1.5976	1.0209	15.9762
MHK_M_CAR_R1	0.1027	1.0294	1.0266	10.2945
MHK_D_SAL_R4	0.103	1.3257	1.0297	13.2571
MHK_D_REL_R9	0.1039	1.4757	1.0387	14.7565
MHK_M_TOW_R1	0.1041	1.016	1.0412	10.1599
MHK_W_DES_R4	0.1041	1.3363	1.0415	13.3627
MHK_D_WEB_R2	0.1044	1.2823	1.0438	12.8235
MHK_W_WAL_R1	0.1049	1.1029	1.0488	11.0293
MHK_W_DES_R9	0.1054	1.5058	1.0542	15.0582
MHK_W_FUL_R7	0.1056	2.0121	1.0558	20.121
MHK_W_DES_R8	0.1082	1.9116	1.0822	19.1158
MHK_D_SAL_R1	0.1099	1.3834	1.0988	13.8343
MHK_W_WAL_R8	0.11	1.1129	1.1002	11.1289
MHK_D_SAL_R9	0.1108	1.7172	1.1079	17.172
MHK_W_FUL_R6	0.1119	2.1016	1.1191	21.0156
MHK_W_WAL_R3	0.113	2.029	1.1299	20.2898
MHK_W_DES_R10	0.1134	1.9735	1.1335	19.7347
MHK_W_DES_R7	0.1134	1.9176	1.1336	19.1756
MHK_D_CDB_R9	0.1147	1.6761	1.1468	16.761
MHK_W_FUL_R4	0.1166	1.7232	1.1655	17.2319
MHK_M_CAR_R2	0.1168	1.8617	1.1682	18.617
MHK_M_KON_R1	0.1191	1.6208	1.1906	16.2082
MHK_M_KON_R2	0.1209	1.7274	1.2089	17.2745
MHK_W_12MI_R1	0.1222	1.5102	1.2218	15.1024
MHK_W_FUL_R9	0.1227	2.1646	1.2272	21.646
MHK_W_FUL_R3	0.1259	1.7543	1.2591	17.5433
MHK_M_CAR_R10	0.1276	1.927	1.2755	19.2696
MHK_M_KON_R4	0.1281	2.2897	1.2807	22.8972
MHK_W_DES_R1	0.141	1.9578	1.4096	19.5784
MHK_W_FUL_R1	0.1413	1.7729	1.4133	17.7287
MHK_W_12MI_R9	0.1424	2.3509	1.4244	23.5092
MHK_D_REL_R1	0.1432	1.7593	1.4319	17.5932
MHK_D_WEB_R1	0.1486	2.0037	1.4859	20.0373
MHK_W_12MI_R8	0.1755	1.2664	1.7554	12.6638
MHK_D_REL_R7	0.1783	3.76	1.7826	37.5995
IL_D_REL_R8	0.1862	1.9481	1.8623	19.4811
H_W_DES_R10	0.1871	2.0677	1.8712	20.6766
H_M_KON_R5	0.1873	2.1003	1.8729	21.003
H_D_WEB_R9	0.1876	2.0431	1.8764	20.4308
H_M_KON_R6	0.1884	2.362	1.8837	23.6204
H_W_12MI_R8	0.1915	2.2106	1.915	22.1061
H_W_DES_R6	0.1943	2.1336	1.9426	21.336
IL_W_DES_R6	0.1947	2.2931	1.947	22.9307
H_M_KON_R3	0.1949	2.116	1.9491	21.1597
H_W_FUL_R5	0.1955	2.2609	1.9548	22.6094
H_D_WEB_R5	0.1964	2.1488	1.9639	21.4876
H_M_TOW_R5	0.1972	2.2673	1.9722	22.6726
IL_W_DES_R4	0.2001	2.4401	2.0013	24.4012
H_D_SAL_R10	0.2012	2.3333	2.0123	23.3334
H_D_REL_R9	0.2013	2.2229	2.0128	22.2288
H_D_SAL_R5	0.2038	2.3406	2.0376	23.4058
H_D_REL_R5	0.2038	2.3731	2.0383	23.731
IL_W_WAL_R9	0.2043	2.3657	2.043	23.6571
H_D_REL_R4	0.205	2.1793	2.0503	21.793
H_D_WEB_R7	0.2071	2.5387	2.0708	25.3875
IL_M_TAL_R6	0.2082	2.558	2.082	25.5802
H_M_TOW_R7	0.2102	2.594	2.102	25.9396
IL_W_DES_R8	0.2106	2.8393	2.1064	28.3931
IL_W_12MI_R7	0.2112	2.5931	2.1116	25.9308
H_W_DES_R8	0.2115	2.4604	2.1148	24.6043
H_D_CDB_R10	0.212	2.4445	2.12	24.4452
H_W_FUL_R4	0.2122	2.3043	2.1216	23.0434
H_M_KON_R8	0.2124	2.4692	2.1244	24.6921
H_D_CDB_R4	0.2127	2.1782	2.1273	21.7823
H_D_REL_R6	0.2132	2.8136	2.132	28.1359
IL_M_TAL_R5	0.2134	2.449	2.1341	24.4898
H_D_SAL_R2	0.2139	2.2791	2.1389	22.7914
IL_M_CAR_R2	0.2146	2.6446	2.146	26.4459
IL_D_REL_R10	0.2149	2.8372	2.1488	28.3724
H_M_TOW_R3	0.2153	2.2794	2.1528	22.7941
H_M_TAL_R5	0.2153	2.5825	2.153	25.8254
IL_W_FUL_R7	0.2159	2.8177	2.1587	28.1766
H_W_12MI_R4	0.2164	2.3144	2.164	23.1441
H_W_WAL_R10	0.2175	2.597	2.1748	25.9704
IL_W_WAL_R3	0.2182	2.682	2.1815	26.8202
H_W_WAL_R7	0.2196	2.603	2.1959	26.0304
H_M_TAL_R10	0.2211	2.5476	2.2114	25.4763
H_M_TOW_R4	0.2214	2.416	2.214	24.1601
H_D_CDB_R5	0.222	2.4131	2.2203	24.1313
H_D_WEB_R8	0.2227	2.7287	2.2267	27.2872
H_W_FUL_R7	0.2236	2.8532	2.2362	28.5323
H_W_FUL_R7	0.2236	2.8532	2.2362	28.5323
H_M_CAR_R10	0.224	2.6264	2.2398	26.2643
H_W_FUL_R6	0.2242	2.6326	2.2423	26.3256
IL_W_DES_R7	0.2247	3.0381	2.2472	30.3812
H_D_WEB_R1	0.226	2.1849	2.2602	21.8493
IL_W_WAL_R10	0.2275	2.9874	2.2749	29.8735
H_W_FUL_R9	0.2286	2.7027	2.2861	27.0272
IL_D_SAL_R6	0.2295	2.7307	2.295	27.3073
H_D_REL_R6	0.2299	2.8849	2.2994	28.8495
H_M_KON_R1	0.2308	2.2585	2.308	22.5855
H_M_TAL_R6	0.2311	2.6643	2.311	26.6429
IL_M_TOW_R3	0.2321	3.1863	2.3213	31.8635
H_D_WEB_R6	0.2323	2.5729	2.3234	25.7287
H_M_KON_R4	0.2341	2.5299	2.3414	25.2993
H_M_TAL_R1	0.2341	2.4341	2.3415	24.3408
H_D_REL_R1	0.2348	3.0307	2.3476	30.3067
IL_W_DES_R3	0.2353	3.3975	2.3527	33.9754
H_D_CDB_R6	0.2357	3.107	2.3568	31.0703
H_M_CAR_R2	0.2376	2.519	2.3763	25.1903
H_D_CDB_R7	0.2385	2.9981	2.3851	29.9807
IL_M_KON_R8	0.2394	2.9089	2.3938	29.0886
IL_W_12MI_R9	0.2394	3.0533	2.3943	30.533
IL_D_CDB_R6	0.2409	2.8042	2.4089	28.0415
H_D_SAL_R1	0.2417	2.4132	2.4165	24.1324
IL_W_WAL_R5	0.242	3.2279	2.4198	32.2786
IL_W_DES_R9	0.2425	3.2984	2.425	32.9841
H_M_TOW_R10	0.2433	4.3083	2.4327	43.0828
H_D_CDB_R3	0.2434	2.7652	2.4336	27.6522
H_W_WAL_R3	0.2435	2.8043	2.435	28.0426
IL_M_KON_R2	0.2436	3.4459	2.4365	34.4588
IL_W_12MI_R1	0.2476	3.267	2.476	32.6703
IL_W_DES_R5	0.248	3.2822	2.4795	32.8223
IL_D_WEB_R9	0.2482	2.8546	2.4816	28.546
IL_D_CDB_R2	0.2482	3.2139	2.4816	32.1391
IL_M_TOW_R5	0.2482	3.1615	2.4824	31.615
H_W_DES_R1	0.2489	2.446	2.4887	24.4603
H_W_12MI_R1	0.2489	2.4328	2.4895	24.328
H_D_REL_R8	0.2502	3.0756	2.5018	30.7558
MHK_M_CAR_R5	0.2508	1.0115	2.5079	10.1152
H_M_KON_R9	0.2509	3.0171	2.5095	30.1705
H_D_SAL_R3	0.2515	2.8695	2.5146	28.695
IL_M_CAR_R3	0.253	3.1883	2.5304	31.8833
H_D_CDB_R1	0.2539	2.5697	2.5388	25.6973
IL_W_12MI_R8	0.2539	3.2776	2.539	32.7764
IL_M_KON_R7	0.2544	3.0806	2.5442	30.8061
H_M_TOW_R8	0.2556	3.6516	2.5556	36.5158
IL_M_CAR_R1	0.2583	2.9105	2.5833	29.1052
H_D_CDB_R2	0.2618	2.9251	2.6183	29.2507
IL_M_TOW_R9	0.2627	3.1838	2.6269	31.8382
H_M_TOW_R9	0.2636	3.8533	2.636	38.5335
IL_W_DES_R10	0.2642	3.2919	2.642	32.9195
IL_W_WAL_R6	0.2653	4.0304	2.6531	40.3043
H_D_WEB_R4	0.2665	3.2704	2.6651	32.704
H_W_DES_R2	0.267	3.1644	2.6702	31.6441
IL_M_CAR_R5	0.2691	3.5671	2.6912	35.6708
IL_W_FUL_R10	0.2692	3.628	2.6919	36.2797
IL_W_DES_R2	0.2701	3.6359	2.7008	36.3591
H_M_TOW_R1	0.2712	2.8106	2.7124	28.1063
H_M_TAL_R4	0.2717	3.0292	2.7173	30.2916
H_W_DES_R5	0.2724	3.644	2.7236	36.44
H_M_TOW_R6	0.2726	3.7305	2.726	37.3051
IL_W_FUL_R4	0.2733	3.3012	2.7332	33.0121
H_M_KON_R7	0.2746	3.7792	2.7462	37.7919
IL_M_TAL_R8	0.2759	3.314	2.759	33.1397
H_W_FUL_R3	0.2777	3.0918	2.7775	30.9182
IL_D_REL_R4	0.2787	3.7077	2.7866	37.0766
IL_D_CDB_R7	0.2794	3.4838	2.7938	34.8381
H_M_TOW_R2	0.2799	3.5452	2.7991	35.4517
IL_D_WEB_R8	0.2803	3.9334	2.8025	39.3341
IL_W_12MI_R6	0.2803	3.761	2.8027	37.6096
H_M_TAL_R2	0.2811	3.2632	2.8106	32.6317
H_D_REL_R10	0.2817	3.6316	2.8172	36.3163
H_D_SAL_R4	0.283	3.3897	2.8298	33.8972
IL_W_12MI_R3	0.2849	3.6026	2.8489	36.026
H_M_CAR_R6	0.2852	3.8559	2.852	38.559
IL_M_TAL_R3	0.2862	3.8268	2.8619	38.2682
IL_W_12MI_R5	0.2882	4.5167	2.8822	45.1674
H_D_WEB_R2	0.2905	3.5768	2.9053	35.7681
IL_D_SAL_R2	0.2917	4.2135	2.9174	42.1353
H_M_KON_R10	0.2918	3.7721	2.9179	37.7211
IL_M_TOW_R10	0.2934	4.0421	2.9341	40.4212
H_M_TAL_R9	0.2958	4.0253	2.9578	40.2534
H_M_CAR_R4	0.2963	3.6108	2.9625	36.1077
IL_D_SAL_R4	0.2978	3.3616	2.9777	33.6164
IL_D_REL_R7	0.2985	4.0755	2.9849	40.7549
IL_D_SAL_R5	0.2997	4.3303	2.9969	43.3034
H_M_TAL_R8	0.3046	3.6548	3.0458	36.5476
H_M_CAR_R5	0.3067	3.8092	3.0668	38.0923
H_M_KON_R2	0.3088	4.8933	3.0877	48.9335
H_W_FUL_R10	0.3103	4.3182	3.1031	43.1819
IL_M_KON_R5	0.3108	4.2088	3.1084	42.0883
IL_W_WAL_R7	0.3114	4.1521	3.1142	41.5206
H_W_12MI_R5	0.3119	4.1781	3.1191	41.7812
H_D_CDB_R9	0.3145	4.6347	3.1455	46.3473
IL_W_12MI_R4	0.3168	4.5892	3.1684	45.8925
IL_W_WAL_R8	0.3196	4.232	3.1955	42.3204
IL_D_REL_R1	0.3199	3.869	3.1988	38.6904
IL_W_FUL_R1	0.324	4.1331	3.2399	41.3311
IL_W_FUL_R2	0.3249	4.3389	3.2492	43.3892
IL_W_FUL_R8	0.3272	4.8649	3.272	48.6487
IL_M_KON_R1	0.3299	4.1576	3.2989	41.5761
H_W_DES_R7	0.3326	4.4205	3.3261	44.2051
H_D_WEB_R3	0.3421	4.003	3.4211	40.0304
IL_W_FUL_R3	0.346	4.8198	3.4602	48.1983
IL_W_DES_R1	0.3483	5.1092	3.4826	51.0924
H_W_WAL_R9	0.3517	5.0334	3.5173	50.3344
IL_W_FUL_R5	0.3522	5.1579	3.5222	51.5787
IL_M_CAR_R9	0.3567	5.1873	3.5669	51.8732
IL_M_TAL_R4	0.3595	5.6946	3.5945	56.9456
IL_M_TAL_R7	0.3639	4.6022	3.6386	46.0221
H_M_TAL_R3	0.3646	5.2287	3.6462	52.2872
IL_W_FUL_R6	0.3647	5.0623	3.6468	50.6226
H_W_DES_R4	0.3677	4.8408	3.6769	48.4083
H_W_12MI_R6	0.3903	5.3969	3.9031	53.9688
IL_D_WEB_R7	0.4281	7.0696	4.281	70.6959
IL_D_REL_R5	0.4662	5.5081	4.6623	55.0815
H_M_TAL_R7	0.4824	6.6833	4.8244	66.8335
H_W_12MI_R9	0.522	3.5847	5.2196	35.8474

## Sheet: pH_Texture_Moisture
Sample	Location	pH		Soil texture			Moisture content
		pH	Sikora_pH	Sand	Silt	Clay	Wet	Dry	Moisture content
Hays_1	Hays	7.5	7.4	14	68	18	48.7822	44.0206	9.76094
Hays_2	Hays	7.7	7.4	13	71	16	64.1601	58.1053	9.43702
Hays_3	Hays	7.5	7.4	12	72	16	64.3311	58.501	9.06265
Hays_4	Hays	7.7	7.4	12	71	17	64.5545	58.7306	9.02168
Hays_5	Hays	7.5	7.4	12	71	17	54.4363	49.6848	8.72855
Hays_6	Hays	7.7	7.4	12	69	19	49.2572	45.0444	8.55266
Hays_7	Hays	7.6	7.4	12	71	17	70.5043	63.4361	10.0252
Hays_8	Hays	7.7	7.4	12	71	17	61.5529	55.4452	9.92268
Hays_9	Hays	7.4	7.4	14	68	18	58.8981	53.689	8.84426
Hays_10	Hays	7.7	7.4	13	69	18	51.4317	46.5459	9.49959
IL_1	IL	5.5	6.5	10	75	15	69.7483	61.9827	11.1337
IL_2	IL	5.3	6.5	11	72	17	74.1595	62.4216	15.8279
IL_3	IL	5.2	6.4	10	74	16	68.0103	57.2682	15.7948
IL_4	IL	5.1	6.4	12	74	14	50.7651	43.8142	13.6923
IL_5	IL	5.4	6.5	12	74	14	64.8075	53.6597	17.2014
IL_6	IL	5.5	6.7	12	70	18	89.1197	73.331	17.7163
IL_7	IL	5.5	6.7	10	74	16	86.6784	71.7062	17.2733
IL_8	IL	6	7	12	73	15	87.9803	72.1587	17.9831
IL_9	IL	6	6.8	12	76	12	56.5799	47.6678	15.7514
IL_10	IL	5.2	6.8	11	75	14	56.7796	48.5548	14.4855
MHK_1	MHK	6.9	7.4	59	32	9	82.1636	76.3195	7.11276
MHK_2	MHK	6.6	7.4	59	33	8	88.5051	84.5649	4.45195
MHK_3	MHK	6.8	7.4	58	33	9	83.9335	78.5242	6.44474
MHK_4	MHK	7.1	7.5	58	34	8	96.9018	90.4663	6.64126
MHK_5	MHK	7.1	7.5	60	32	8	82.9121	78.3829	5.46265
MHK_6	MHK	7.1	7.5	56	36	8	75.1627	71.3384	5.08803
MHK_7	MHK	7.1	7.5	58	34	8	93.9588	86.9404	7.46966
MHK_8	MHK	7.3	7.5	58	34	8	90.4656	84.1309	7.00233
MHK_9	MHK	6.7	7.4	56	36	8	80.3301	75.7874	5.65504
MHK_10	MHK	6.9	7.4	57	35	8	85.9704	80.8849	5.91541

## Sheet: ANOVA_Stats
Index	ANOVA						Pairwise test
		Df	Sum Sq	Mean Sq	F-value	P-value	C	H
pH	Location	2	23.88	11.94	226.31	7.5e-06	2e-16	-	H
	Residuals	27	1.43	0.05			2.9e-14	1.2e-06	MHK
Moisture content	Location	2	474.61	237.3	124.9	2.26e-14	6.3e-11	-	H
	Residuals	27	51.3	1.9			5.7e-15	2.2e-05	MHK
C%	Location	2	22542.1	11271.1	290.03	2.2e-16	7.7e-07	-	H
	Residuals	222	8627.3	38.9			2e-16	2e-16	MHK
N%	Location	2	1.53	0.81	495.31	2.2e-16	0.002	-	H
	Residuals	225	0.37	0.002			2e-16	2.2e-16	MHK
C/N	Location	2	229.07	114.53	51.37	2.2e-16	0.00037	-	H
	Residuals	221	491.14	2.22			0.01136	4.5e-11	MHK
Index	ANOVA						Pairwise test
		Df	Sum Sq	Mean Sq	F-value	P-value	Dry	Mesic
C%	Ecotype	2	8.922	4.4612	3.47	0.03	0.27	-	Mesic
	Residuals	224	13.308	1.29			0.028	0.185	Wet
N%	Ecotype	2	0.423	0.021	2.55	0.079			Mesic
	Residuals	227	1.88	0.008					Wet
C/N	Location	2	33.52	16.76	5.29	0.00568	0.408	-	Mesic
	Residuals	223	706.23	3.17			0.011	0.55	Wet
Carbondale
Index	ANOVA						Pairwise test
		Df	Sum Sq	Mean Sq	F-value	P-value	Dry	Mesic
C%	Ecotype	2	0.123	0.06	0.085	0.918			Mesic
	Residuals	38	27.45	0.722					Wet
N%	Ecotype	2	0.001	0.001	0.267	0.76			Mesic
	Residuals	38	0.088	0.002					Wet
C/N	Location	2	16.83	8.41	1.86	0.158			Mesic
	Residuals	37	1245.46	4.53					Wet
Hays
Index	ANOVA						Pairwise test
		Df	Sum Sq	Mean Sq	F-value	P-value	Dry	Mesic
C%	Ecotype	2	2.02	1.01	1.68	0.195			Mesic
	Residuals	59	35.43	0.06					Wet
N%	Ecotype	2	0.013	0.007	2.33	0.1056			Mesic
	Residuals	62	0.182	0.003					Wet
C/N	Location	2	4.638	2.32	2.1	0.1364			Mesic
	Residuals	37	40.79	1.1					Wet
Manhattan
Index	ANOVA						Pairwise test
		Df	Sum Sq	Mean Sq	F-value	P-value	Dry	Mesic
C%	Ecotype	2	1.598	0.798	7.965	0.0067	0.73	-	Mesic
	Residuals	85	8.52	0.1			0.002	0.002	Wet
N%	Ecotype	2	0.003	0.001	5.59	0.005	0.84	-	Mesic
	Residuals	85	0.02	0.0002			0.03	0.03	Wet
C/N	Location	2	38.15	19.08	6.6	0.002	0.44	-	Mesic
	Residuals	84	242.74	2.89			0.018	0.073	Wet
